# Supplementary material for: The genetic control of leaf allometry in the common bean, Phaseolus vulgaris
Source: BMC Genet. 2020 Mar 14;21:29. doi: 10.1186/s12863-020-00838-2 (PMC7071654; doi:10.1186/s12863-020-00838-2)
Supplement: Supplementary file 3 — Additional file 3. The function annotation of all the QTLs, marker information and the genetic and environmental effects. [file 12863_2020_838_MOESM3_ESM.xlsx]

## Sheet: QTL function anotation
Peak QTL name	Chromosome (Position)	Left-right marker	Function anotation
Popayan
LSA3.1	3 (32.5)	DiM_3-18 - DiM_3-19	Vigna angularis var. angularis DNA, chromosome 1, almost complete sequence, cultivar: Shumari; Phaseolus vulgaris hypothetical protein (PHAVU_003G127100g) mRNA, complete cds
LSA3.3	3 (74.2)	Bng216	NA
LSA4.1	4 (62.7)	DiM_4-18 - DiM_4-19	Phaseolus vulgaris hypothetical protein (PHAVU_004G146400g) mRNA, complete cds
LSA6.1	6 (49.2)	Bng183 - DiM_6-25	Phaseolus vulgaris hypothetical protein (PHAVU_006G195200g) mRNA, complete cds
LSA7.2	7 (35.9)	DiM_7-7 - DiM_7-8	Phaseolus vulgaris hypothetical protein (PHAVU_007G056700g) mRNA, complete cds; Vigna angularis var. angularis DNA, chromosome 8, almost complete sequence, cultivar: Shumari
LSA7.5	7 (38.6)	DiM_7-8 - DiM_7-9	Vigna angularis var. angularis DNA, chromosome 8, almost complete sequence, cultivar: Shumari; Vigna unguiculata cultivar Xiabao 2 chromosome LG9
LSA9.1	9 (30.1)	DiM_9-22	Phaseolus vulgaris hypothetical protein (PHAVU_009G128300g) mRNA, complete cds
Palmira
LSA3.1	3 (32.5)	DiM_3-18 - DiM 3-19	Vigna angularis var. angularis DNA, chromosome 1, almost complete sequence, cultivar: Shumari; Phaseolus vulgaris hypothetical protein (PHAVU_003G127100g) mRNA, complete cds
LSA3.2	3 (33.8)	DiM_3-20	Phaseolus vulgaris hypothetical protein (PHAVU_003G129100g) mRNA, complete cds
LSA7.1	7 (33.5)	DiM_7-7 - DiM_7-8	Phaseolus vulgaris hypothetical protein (PHAVU_007G056700g) mRNA, complete cds; Vigna angularis var. angularis DNA, chromosome 8, almost complete sequence, cultivar: Shumari
LSA7.2	7 (35.9)	DiM_7-7 - DiM_7-8	Phaseolus vulgaris hypothetical protein (PHAVU_007G056700g) mRNA, complete cds; Vigna angularis var. angularis DNA, chromosome 8, almost complete sequence, cultivar: Shumari
LSA7.3	7(36.6)	DiM_7-7 - DiM_7-8	Phaseolus vulgaris hypothetical protein (PHAVU_007G056700g) mRNA, complete cds; Vigna angularis var. angularis DNA, chromosome 8, almost complete sequence, cultivar: Shumari
Popayan
LOA6.1	6 (17.4)	DiM 6-15	NA
LOA7.1	7 (33.9)	Bng042 - DiM_7-7	Phaseolus vulgaris hypothetical protein (PHAVU_007G056700g) mRNA, complete cds
LOA7.2 (LSA7.3)	7 (36.6)	DiM_7-7 - DiM_7-8	Phaseolus vulgaris hypothetical protein (PHAVU_007G056700g) mRNA, complete cds; Vigna angularis var. angularis DNA, chromosome 8, almost complete sequence, cultivar: Shumari
Palmira
LOA7.1	7 (33.9)	Bng042 - DiM_7-7	Phaseolus vulgaris hypothetical protein (PHAVU_007G056700g) mRNA, complete cds
LOA7.2 (LSA7.3)	7 (36.6)	DiM_7-7 - DiM_7-8	Phaseolus vulgaris hypothetical protein (PHAVU_007G056700g) mRNA, complete cds; Vigna angularis var. angularis DNA, chromosome 8, almost complete sequence, cultivar: Shumari
LOA9.1	9 (25.6)	DiM_9-17	Phaseolus vulgaris hypothetical protein (PHAVU_009G118700g) mRNA, complete cds

## Sheet: Left-right marker information
Marker name	Sequence	Discription
DiM_3-18	TGCAGCATCCCACTTATTTGAGATAGCATGGTTAGCCATTATCTATAATTTCAACTACTTTAGCATTGTCTTTCTTTTGTTGTCTCC	Vigna angularis var. angularis DNA, chromosome 1, almost complete sequence, cultivar: Shumari
DiM_3-19	TGCAGCTGTAAGTGTAACACATGCCAGTGCCTCTGTCCCCAGCACGGATATCTGCCTCAAGCACTCT	Phaseolus vulgaris hypothetical protein (PHAVU_003G127100g) mRNA, complete cds
DiM_3-20	TGCAGGCGCCCTTGAAGGATGCAAACTTATTAGGAAAGAGAAGGTCAGCTTTGTTCTCACTATATAATGTTATCTTCA	Phaseolus vulgaris hypothetical protein (PHAVU_003G129100g) mRNA, complete cds
DiM_4-18	TGCAGTAAGCATCGTAGTCATCTCATCAGCATCTGAATTGGCAACCTCATGCACAAATACATAATGTGCATCATGAGCAACCATTTCT	Phaseolus vulgaris hypothetical protein (PHAVU_004G146400g) mRNA, complete cds
DiM_4-19	TGCAGAAAGCGCCTTGAAGCGGTAATACCCCTTTTGAATGCACATTCATGTCTGCAAATAGCAGAGATCGGAAGTCCAGTTGAAGACCAAA	NA
DiM_6-15	TGCAGTTTGAAATTTTGATGTGTGAATGGAGAAGAAAAGAACAGCAAGAGAAAGGTAGCTAGCACAAACCTTGACACTGAGAGA	NA
DiM_6-25	TGCAGTCCAAATCACTGAAGAAAAACCTCAATCACAAGATAGTGGCAGGGATCAGCCAAGG	Phaseolus vulgaris hypothetical protein (PHAVU_006G195200g) mRNA, complete cds
DiM_7-7	TGCAGGAACGAGGTCCGCGGTGGCGCCGTCACGCGCTGCGGCAGCGGGGTGGAGGGGAAGAGGCCCTTCCTGCTGGCCGGGGGACCG	Phaseolus vulgaris hypothetical protein (PHAVU_007G056700g) mRNA, complete cds
DiM_7-8	TGCAGCCTTGTAAACAACCTTGTTTTTCCTGTGCTAACAAAGTCTAATGTGACAACATTAGAATGCCTTTACC	Vigna angularis var. angularis DNA, chromosome 8, almost complete sequence, cultivar: Shumari
DiM_7-9	TGCAGATATCTATGGTTGGTGTTTGCTTATAGTTTCATTTTCCTTCTGCCGCAGAAACTATATTTCCTGGTCATTGAAAACCTTTTCTTT	Vigna unguiculata cultivar Xiabao 2 chromosome LG9
DiM_9-17	TGCAGGTTACTACCCCATTGTTAAAGTTCATGGCTGAGTTTGTGCTAAATAAAGCTCAACGTTTGACATTTG	Phaseolus vulgaris hypothetical protein (PHAVU_009G118700g) mRNA, complete cds
DiM_9-22	TGCAGGCGAAAAACATGAGCTTAAAATTAACTTGACAACAGTTAGTGTGATGAGGAGAATTTGAAAGGATAAGGAGGGCCCACTGATATT	Phaseolus vulgaris hypothetical protein (PHAVU_009G128300g) mRNA, complete cds

## Sheet: genetic and environment effects
The genetic and environmental effects of the common quantitative trait loci (QTL) LSA7.3 (LOA7.2) detected on two static allometry parametrs of leaf mass and area in the common bean (Phaseolus vulgaris)
Time Point	LSA7.3 (LOA7.2)	Leaf mass (uM=exp(uz))				Leaf area (uA=exp(uy))
		Popayan		Palmira		Popayan		Palmira
		CC	JJ	CC	JJ	CC	JJ	CC	JJ
Time 1	Value	0.062626	0.0555135	0.0870872	0.0800717	13.709	12.0034	19.961	18.0862
	Genetic effect	0.00711253		0.00701545		1.70561		1.87479
	Environmental effect	-0.0244612			-0.0245583	-6.25203			-6.08285
Time 2	Value	0.195644	0.150259	0.318647	0.244819	50.1447	39.2044	89.2787	65.8388
	Genetic effect	0.0453848		0.0738281		10.9402		23.4399
	Environmental effect	-0.123003			-0.0945599	-39.1341			-26.6344
Time 3	Value	0.267974	0.20617	0.450281	0.327099	64.5651	49.7665	98.6715	71.6634
	Genetic effect	0.0618041		0.123182		14.7986		27.008
	Environmental effect	-0.182307			-0.120929	-34.1064			-21.897
Time 4	Value	0.283247	0.209207	0.514436	0.370438	66.468	47.9652	99.3423	73.8202
	Genetic effect	0.0740407		0.143998		18.5027		25.5221
	Environmental effect	-0.231189			-0.161231	-32.8743			-25.8549
Time 5	Value	0.260612	0.193897	0.498946	0.367056	58.5967	43.1435	93.7171	69.5952
	Genetic effect	0.0667146		0.13189		15.4532		24.1219
	Environmental effect	-0.238334			-0.173159	-35.1204			-26.4517
The genetic and environmental effects of three quantitative trait locus (QTLs) detected on ontogenetic allometric parametrs of leaf mass and area in the common bean (Phaseolus vulgaris)
QTL name		a				β				d
QTL name		Popayan		Palmira		Popayan		Palmira		Popayan		Palmira
		CC	JJ	CC	JJ	CC	JJ	CC	JJ	CC	JJ	CC	JJ
LOA6.1	Value	218.58	211.49	187.59	194.67	0.9	0.88	0.59	0.56	3.57	3.21	22.26	30.13
	Genetic effect	7.09		-7.08		0.02		0.03		0.36		-7.87
	Environmental effect	30.99			16.82	0.31			0.32	-18.69			-26.92
LOA7.1	Value	214.91	231.05	209.82	178.33	0.86	0.99	0.45	0.63	5.39	-2.43	48.58	18.05
	Genetic effect	-16.14		31.49		-0.13		-0.18		7.82		30.53
	Environmental effect	5.09			52.72	0.41			0.36	-43.19			-20.48
LOA7.2 (LSA7.3)	Value	216.01	202.32	207.04	178.41	0.87	0.85	0.47	0.62	4.24	3.59	44.57	18.05
	Genetic effect	13.69		28.63		0.02		-0.15		0.65		26.52
	Environmental effect	8.97			23.91	0.4			0.23	-40.33			-14.46
LOA9.1	Value	212.71	217.8	200.1	185.19	0.88	0.9	0.5	0.64	3.28	3.08	36.6	18.41
	Genetic effect	-5.09		14.91		-0.02		-0.14		0.2		18.19
	Environmental effect	12.61			32.61	0.38			0.26	-33.32			-15.33
